# Supplementary material for: Phenotypic Parallelism during Experimental Adaptation of a Free-Living Bacterium to the Zebrafish Gut
Source: mBio. 2020 Aug 18;11(4):e01519-20. doi: 10.1128/mBio.01519-20 (PMC7439477; doi:10.1128/mBio.01519-20)
Supplement: TABLE S1 [file mBio.01519-20-st001.xlsx]

## Sheet: Sheet1
anc_tag	1a		1b		1c		1d		2a		2b		2c		2d		3a		3b		3c		3d		4a		4b		4c		4d		5a		5b		5c		5d		6a		6b		6c		6d
94546	94546	1	1145450	#N/A	632581	#N/A	120615	#N/A	94546	1	2592822	#N/A	992416	#N/A	94546	1	94546	1	483477	#N/A	2552976	16	992438	#N/A	94546	1	259770	#N/A	2727425	18	2727425	18	94546	1	94546	1	466520	#N/A	466520	#N/A	94546	1	483395	#N/A	483395	#N/A	483395	#N/A
94553	94553	2	2727425	18	2592822	#N/A	346032	#N/A	94553	2	2671451	#N/A	992438	#N/A	94553	2	94553	2	483578	#N/A	2592822	#N/A	992449	#N/A	94553	2	1145450	#N/A	346032	#N/A	346032	#N/A	94553	2	94553	2	483395	#N/A	483395	#N/A	94553	2	483446	#N/A	483446	#N/A	483446	#N/A
770459	770459	3	340397	#N/A	2727425	18			770498	4	2694589	17	992449	#N/A	770498	4	334068	#N/A	483788	#N/A	2694589	17	992456	#N/A	770459	3	2592822	#N/A					770459	3	466517	#N/A	483446	#N/A	483446	#N/A	334068	#N/A	483477	#N/A	483477	#N/A	483477	#N/A
770498	770498	4			346032	#N/A			770531	5	2727425	18	992456	#N/A	770531	5	334081	#N/A	483812	#N/A	2727425	18	992458	#N/A	770498	4	2727425	18					770498	4	770498	4	483477	#N/A	483477	#N/A	334081	#N/A	483578	#N/A	483578	#N/A	483578	#N/A
770531	770531	5							940759	#N/A	336472	#N/A	992458	#N/A	770587	#N/A	334108	#N/A	992416	#N/A	2967858	19	2727425	18	770531	5	340397	#N/A					770531	5	770531	5	483578	#N/A	483578	#N/A	334108	#N/A	483788	#N/A	483788	#N/A	483788	#N/A
1110340	1110340	6							1110340	6			992486	#N/A	1110340	6	334114	#N/A	992438	#N/A	346707	#N/A	346707	#N/A	770568	#N/A							1110340	6	1110340	6	483788	#N/A	483788	#N/A	334114	#N/A	483812	#N/A	483812	#N/A	483812	#N/A
1278389	1145446	#N/A							1278389	7			2592822	#N/A	1278389	7	334153	#N/A	992449	#N/A					770587	#N/A							1278389	7	1224841	#N/A	483812	#N/A	483812	#N/A	334153	#N/A	770501	13	992416	#N/A	992416	#N/A
2068608	1278389	7							2068608	8			2694589	17	1844058	#N/A	334191	#N/A	992456	#N/A					770594	#N/A							2068608	8	1278389	7	992416	#N/A	992416	#N/A	334191	#N/A	770534	14	992438	#N/A	992438	#N/A
3635601	2068608	8							2592817	#N/A			2727425	18	2068608	8	770459	3	992458	#N/A					770600	#N/A							2592817	#N/A	2068608	8	992438	#N/A	992438	#N/A	770459	3	992416	#N/A	992449	#N/A	992449	#N/A
4381122	2592817	#N/A							2671446	#N/A			346032	#N/A	2592817	#N/A	770498	4	992486	#N/A					1110340	6							3635601	9	2297143	#N/A	992449	#N/A	992449	#N/A	770498	4	992438	#N/A	992456	#N/A	992456	#N/A
4451048	3635601	9							3635601	9					3635601	9	770531	5	992513	#N/A					1145446	#N/A							4381122	10	2592817	#N/A	992456	#N/A	992456	#N/A	770531	5	992449	#N/A	992458	#N/A	992458	#N/A
770462	3670949	#N/A							4381122	10					4381122	10	770568	#N/A	2592822	#N/A					1278389	7							4451048	11	3180928	#N/A	992458	#N/A	992458	#N/A	770568	#N/A	992456	#N/A	992486	#N/A	992486	#N/A
770501	4381122	10							4451048	11					4451048	11	770587	#N/A	2727425	18					2068608	8							342779	#N/A	3635601	9	992486	#N/A	992486	#N/A	770587	#N/A	992458	#N/A	992513	#N/A	992513	#N/A
770534	4451048	11													346032	#N/A	770594	#N/A	3227603	#N/A					2592817	#N/A									4381122	10	992513	#N/A	992513	#N/A	770594	#N/A	992486	#N/A	2727425	18	2694589	17
2034723	340397	#N/A															770600	#N/A	4108829	#N/A					3635601	9									4451048	11	2297148	#N/A	2297148	#N/A	770600	#N/A	992513	#N/A	4108829	#N/A	2727425	18
2552976																	1110340	6	4108833	#N/A					4381122	10											2592822	#N/A	2727425	18	1110340	6	2034723	15	4108833	#N/A	4108829	#N/A
2694589																	1278389	7	4108837	#N/A					4451048	11											2694589	17	3180933	#N/A	1278389	7	2045708	#N/A	4108837	#N/A	4108833	#N/A
2727425																	2068608	8	4108841	#N/A					340397	#N/A											2727425	18	4108829	#N/A	2068608	8	2694589	17	4108841	#N/A	4108837	#N/A
2967858																	2592817	#N/A	4108853	#N/A																	3180933	#N/A	4108833	#N/A	3635601	9	2727425	18	4108853	#N/A	4108841	#N/A
3355702																	3227598	#N/A	4108857	#N/A																	4108829	#N/A	4108837	#N/A	4381122	10	4108829	#N/A	4108857	#N/A	4108853	#N/A
4104135																	3635601	9	4108866	#N/A																	4108833	#N/A	4108841	#N/A	4451048	11	4108833	#N/A	4108866	#N/A	4108857	#N/A
4104147																	4381122	10	4108872	#N/A																	4108837	#N/A	4108853	#N/A	342440	#N/A	4108837	#N/A	4108872	#N/A	4108866	#N/A
4104150																	4451048	11	4108875	#N/A																	4108841	#N/A	4108857	#N/A			4108841	#N/A	4108875	#N/A	4108872	#N/A
4104153																	97409	#N/A	4108884	#N/A																	4108853	#N/A	4108866	#N/A			4108853	#N/A	4108884	#N/A	4108875	#N/A
4104156																	97432	#N/A	4108905	#N/A																	4108857	#N/A	4108872	#N/A			4108857	#N/A	4108905	#N/A	4108884	#N/A
4104167																	97434	#N/A	346032	#N/A																	4108866	#N/A	4108875	#N/A			4108866	#N/A	342440	#N/A	4108905	#N/A
4104174																	97440	#N/A																			4108872	#N/A	4108884	#N/A			4108872	#N/A			342440	#N/A
4104177																	97465	#N/A																			4108875	#N/A	4108905	#N/A			4108875	#N/A
4106079																	346032	#N/A																			4108884	#N/A					4108884	#N/A
4106082																																					4108905	#N/A					4108905	#N/A
4106091																																											342440	#N/A
4106100
4106102
4106106
4106115
4106117
4106670
4106967
4106982
4106991
4106994
4106996

## Sheet: Sheet2
RA	scf7180000000010_quiver_pilon	483395	A→C	V154V (GTA→GTC)	ancMR1pilon_00448 →	Transposase DDE domain protein
RA	scf7180000000010_quiver_pilon	483446	C→A	V171V (GTC→GTA)	ancMR1pilon_00448 →	Transposase DDE domain protein
RA	scf7180000000010_quiver_pilon	483477	C→A	Q182K (CAG→AAG)	ancMR1pilon_00448 →	Transposase DDE domain protein
RA	scf7180000000010_quiver_pilon	483578	C→T	I215I (ATC→ATT)	ancMR1pilon_00448 →	Transposase DDE domain protein
RA	scf7180000000010_quiver_pilon	483788	T→C	T285T (ACT→ACC)	ancMR1pilon_00448 →	Transposase DDE domain protein
RA	scf7180000000010_quiver_pilon	483812	C→T	N293N (AAC→AAT)	ancMR1pilon_00448 →	Transposase DDE domain protein
RA	scf7180000000010_quiver_pilon	992416	2 bp→GC	coding (59‑60/333 nt)	ancMR1pilon_00937 ←	hypothetical protein
RA	scf7180000000010_quiver_pilon	992438	A→T	V13E (GTA→GAA)	ancMR1pilon_00937 ←	hypothetical protein
RA	scf7180000000010_quiver_pilon	992449	A→G	I9I (ATT→ATC)	ancMR1pilon_00937 ←	hypothetical protein
RA	scf7180000000010_quiver_pilon	992456	C→T	R7H (CGT→CAT)	ancMR1pilon_00937 ←	hypothetical protein
RA	scf7180000000010_quiver_pilon	992458	C→T	M6I (ATG→ATA)	ancMR1pilon_00937 ←	hypothetical protein
RA	scf7180000000010_quiver_pilon	992486	C→T	intergenic (‑11/+137)	ancMR1pilon_00937 ← / ← ancMR1pilon_00938	hypothetical protein/hypothetical protein
RA	scf7180000000010_quiver_pilon	992513	2 bp→TG	intergenic (‑38/+109)	ancMR1pilon_00937 ← / ← ancMR1pilon_00938	hypothetical protein/hypothetical protein
RA	scf7180000000010_quiver_pilon	2694589	A→C	intergenic (+162/+642)	ancMR1pilon_02478 → / ← ancMR1pilon_02479	hypothetical protein/tRNA‑Gln(ttg)
RA	scf7180000000010_quiver_pilon	2727425	A→C	intergenic (‑456/+122)	ancMR1pilon_02517 ← / ← ancMR1pilon_02518	tRNA‑Trp(cca)/hypothetical protein
RA	scf7180000000010_quiver_pilon	4108829	2 bp→GG	coding (372‑373/444 nt)	ancMR1pilon_03772 ←	hypothetical protein
RA	scf7180000000010_quiver_pilon	4108833	A→G	D123D (GAT→GAC)	ancMR1pilon_03772 ←	hypothetical protein
RA	scf7180000000010_quiver_pilon	4108837	C→T	S122N (AGC→AAC)	ancMR1pilon_03772 ←	hypothetical protein
RA	scf7180000000010_quiver_pilon	4108841	T→G	M121L (ATG→CTG)	ancMR1pilon_03772 ←	hypothetical protein
RA	scf7180000000010_quiver_pilon	4108853	A→G	S117P (TCA→CCA)	ancMR1pilon_03772 ←	hypothetical protein
RA	scf7180000000010_quiver_pilon	4108857	G→A	L115L (CTC→CTT)	ancMR1pilon_03772 ←	hypothetical protein
RA	scf7180000000010_quiver_pilon	4108866	G→A	S112S (AGC→AGT)	ancMR1pilon_03772 ←	hypothetical protein
RA	scf7180000000010_quiver_pilon	4108872	T→A	L110L (CTA→CTT)	ancMR1pilon_03772 ←	hypothetical protein
RA	scf7180000000010_quiver_pilon	4108875	A→C	T109T (ACT→ACG)	ancMR1pilon_03772 ←	hypothetical protein
RA	scf7180000000010_quiver_pilon	4108884	G→A	V106V (GTC→GTT)	ancMR1pilon_03772 ←	hypothetical protein
RA	scf7180000000010_quiver_pilon	4108905	A→T	G99G (GGT→GGA)	ancMR1pilon_03772 ←	hypothetical protein
RA	scf7180000000012_quiver_pilon	342440	G→A	Q196* (CAA→TAA)	epsE_3 ←	Type II secretion system protein E

## Sheet: Sheet3
Parent Population
Line 1	Line 2	Line 3	Line 4	Line 5	Line 6	Gene	Mutation	Description	Annotation
	X	X				mshL ←	T→G	T300P	MSHA biogenesis protein MshL
X			X			mshG ←	G→T	A289E	MSHA biogenesis protein MshG
					X	mshE ←	G→A	Q196*	MSHA biogenesis protein MshE
		X			X	00301 →	A→G	K37R	hypothetical protein
		X			X	00301 →	G→T	T41T	hypothetical protein
		X			X	00301 →	G→A	E50E	hypothetical protein
		X			X	00301 →	T→G	L52L	hypothetical protein
		X			X	00301 →	G→A	E65E	hypothetical protein
		X			X	00301 → / ← 00302	T→A	intergenic (+5/+81)	hypothetical protein/Suppressor of fused protein (SUFU)
				X		rcsC_1 →	G→A	A304T	Sensor histidine kinase RcsC
	X					00712 ←	T→C	N23D	hypothetical protein
		X	X		X	00712 ←	2 bp→TT	85‑86/228 nt	hypothetical protein
		X	X		X	00712 ←	T→C	N23D	hypothetical protein
		X	X		X	00712 ←	C→T	L20L	hypothetical protein
		X	X		X	00712 ←	A→G	G18G	hypothetical protein
X			X			glpC →	T→G	F257C	oxidoreductase, FAD-binding, putative
				X		01176 →	T→G	W460G	lipoprotein, putative
	X					01736 ←	A→G	F149S	Zinc carboxypeptidase
				X		dosC →	(A)6→5	375/1557 nt	Diguanylate cyclase DosC
		X				smc_2 ←	A→G	M446T	Chromosome partition protein Smc
				X		02921 →	(A)8→7	1418/2091 nt	hypothetical protein
X						secY ←	G→C	P355A	protein translocase subunit secY/sec61 alpha
		X				04242 →	2 bp→TT	50‑51/576 nt	Integrase core domain protein
		X				04242 →	C→A	P25T	Integrase core domain protein
		X				04242 →	T→C	P25P	Integrase core domain protein
		X				04242 →	A→C	A27A	Integrase core domain protein
		X				04242 →	T→A	F36I	Integrase core domain protein
