# Supplementary material for: Phenotypic Parallelism during Experimental Adaptation of a Free-Living Bacterium to the Zebrafish Gut
Source: mBio. 2020 Aug 18;11(4):e01519-20. doi: 10.1128/mBio.01519-20 (PMC7439477; doi:10.1128/mBio.01519-20)
Supplement: TABLE S2 [file mBio.01519-20-st002.xlsx]

## Sheet: Shew_phylotree_1st_attempt
gene_oid	Locus Tag	Gene Symbol	Product Name	DNA Seq Length	AA Seq Length	Genome	Enzymes	COGs	COG Categories	Pfams	TIGRfams	Signal Peptide	Transmembrane Helices
650804462	B565_r001	16S	( rRNA )	1550		Aeromonas veronii B565						No	No
2510560287	ACDC_00040000	16S	( rRNA )	1427		Shewanella algae ACDC						No	No
2587183130	JCM21037DRAFT_05211	16S	( rRNA )	1427		Shewanella algae JCM 21037						No	No
2518739196	Sama_R0001	16S	( rRNA )	1537		Shewanella amazonensis SB2B						No	No
648727208	Sbal175DRAFT_R0047	16S	( rRNA )	1533		Shewanella baltica BA175						No	No
651216762	Sbal117_R0001	16S	( rRNA )	1533		Shewanella baltica OS117						No	No
640723547	Sbal_R0001	16S	( rRNA )	1537		Shewanella baltica OS155						No	No
648706592	Sbal183DRAFT_R0088	16S	( rRNA )	1533		Shewanella baltica OS183						No	No
641286429	Sbal195_R0007	16S	( rRNA )	1537		Shewanella baltica OS195						No	No
2507441981	Sbal625_0042	16S	( rRNA )	1427		Shewanella baltica OS625						No	No
2568525539	L876DRAFT_10000	16S	( rRNA )	1421		Shewanella colwelliana ATCC 39565						No	No
2524203608	Sden_R0001	16S	( rRNA )	1535		Shewanella denitrificans OS217						No	No
2568525540	L884DRAFT_10000	16S	( rRNA )	1421		Shewanella fidelis ATCC BAA-318						No	No
641550787	Shal_R0001	16S	( rRNA )	1535		Shewanella halifaxensis HAW-EB4						No	No
2566291146	JCM14758DRAFT_05478	16S	( rRNA )	1427		Shewanella haliotis JCM 14758						No	No
2521615716	PV4_R0085	16S	( rRNA )	1537		Shewanella loihica PV-4						No	No
641234550	Spea_R0001	16S	( rRNA )	1535		Shewanella pealeana ANG-SQ1, ATCC 700345						No	No
643423502	swp_rRNA11	16S	( rRNA )	1529		Shewanella piezotolerans WP3						No	No
2510452616	Sput200_R0130	16S	( rRNA )	1531		Shewanella putrefaciens 200 (Missing data)						No	No
2524134011	Sputcn32_R0001	16S	( rRNA )	1535		Shewanella putrefaciens CN-32						No	No
2587191865	JCM20190DRAFT_04395	16S	( rRNA )	1423		Shewanella putrefaciens JCM 20190						No	No
640930869	Ssed_R0001	16S	( rRNA )	1535		Shewanella sediminis HAW-EB3						No	No
640720070	Shewana3_R0001	16S	( rRNA )	1535		Shewanella sp. ANA-3						No	No
640717202	Shewmr4_R0001	16S	( rRNA )	1535		Shewanella sp. MR-4						No	No
640717343	Shewmr7_R0001	16S	( rRNA )	1535		Shewanella sp. MR-7						No	No
2551868620	SHEWPOL2DRAFT_04550	16S	( rRNA )	1425		Shewanella sp. POL2						No	No
640721766	Sputw3181_R0001	16S	( rRNA )	1535		Shewanella sp. W3-18-1						No	No
646719986	SVI_r001	16S	( rRNA )	1545		Shewanella violacea DSS12						No	No
641631765	Swoo_R0007	16S	( rRNA )	1535		Shewanella woodyi MS32, ATCC 51908						No	No
642782354	VFMJ11_A1267	16S	( rRNA )	1552		Vibrio fischeri MJ11						No	No
647180815	VFA_rna081	16S	( rRNA )	1546		Vibrio furnissii sv. II CIP 102972						No	No
